# Supplementary material for: Work pressure, coping styles and occupational burnout among Chinese police officers: a meta-analytic review
Source: BMC Psychol. 2024 May 16;12:275. doi: 10.1186/s40359-024-01779-6 (PMC11100108; doi:10.1186/s40359-024-01779-6)
Supplement: Supplementary file 2 — Supplementary Material 2 [file 40359_2024_1779_MOESM2_ESM.csv]

study	Was the research question or objective clearly stated?	Was the study population clearly specified and defined?	Was the participation rate of eligible persons at least 50%?	Were all the subjects selected or recruited from the same or similar populations (including the same time period)?	Was a sample size justification, power description, or variance and effect estimates provided?	For the analyses in this paper, were the exposure(s) of interest measured prior to the outcome(s) being measured?	Was the timeframe sufficient so that one could reasonably expect to see an association between exposure and outcome if it existed?	For exposures that can vary in amount or level, did the study examine different levels of the exposure as related to the outcome (e.g., categories of exposure, or exposure measured as a continuous variable)?	Were the exposure measures (independent variables) clearly defined, valid, reliable, and implemented consistently across all study participants?	Were the outcome measures (dependent variables) clearly defined, valid, reliable, and implemented consistently across all study participants?	Were the exposures assessed more than once over time?	Were key potential confounding variables measured and adjusted statistically for their impact on the relationship between exposure(s) and outcome(s)?	Were the analyses described and appropriate, and were the assumptions of the statistical tests met?	Were missing data handled appropriately?	total score
Zhao , 2019	1	0	1	1	1	1	1	0	1	1	0	1	1	0	10
Li , 2012	0	1	0	0	0	0	0	0	0	1	0	0	0	0	2
Yao , 2019	0	0	1	1	1	1	0	0	0	1	0	1	1	0	7
Chen et al., 2016	1	1	0	1	0	1	0	1	0	1	0	1	1	1	9
Zhang , 2012	1	0	0	0	1	1	1	1	1	1	0	0	1	1	9
Chen, 2012	1	0	1	1	1	0	1	0	1	0	0	0	1	1	8
Wang , 2017	0	1	1	1	1	1	1	0	1	0	1	1	1	0	10
Deng , 2016	0	1	0	1	1	1	0	1	1	0	1	1	0	1	9
Li , 2009	0	1	1	1	0	1	0	0	0	0	0	0	0	0	4
Yi , 2008	0	0	1	0	0	0	0	0	0	1	1	0	1	0	4
Li et al. , 2010	1	1	1	1	1	0	1	1	1	1	1	0	0	0	10
Yang , 2008	0	1	1	1	1	1	1	1	0	0	1	1	1	0	10
Chen, 2006	0	0	0	0	0	0	0	0	0	0	0	1	1	0	2
Sun , 2016	1	0	0	0	1	1	1	0	1	1	1	1	1	1	10
Hou , 2012	1	1	0	1	1	1	0	0	0	1	0	0	1	1	8
Chen & Ding , 2014	0	1	0	0	0	0	1	1	1	1	1	1	0	1	8
Zhang, 2011	0	0	0	0	0	1	0	0	1	0	0	1	0	0	3
Xie et al., 2010	0	0	0	0	0	0	0	0	0	1	1	0	0	0	2
Wang et al. , 2014	0	0	0	0	0	0	0	1	0	0	1	0	0	0	2
Wang et al. , 2014	1	1	1	1	1	0	0	0	1	1	1	1	0	0	9
Huang , 2020	0	1	1	1	0	0	0	0	0	0	1	1	0	0	5
Gao et al. , 2022	0	0	0	1	0	1	0	0	0	0	1	0	0	0	3
Hang et al. , 2012	0	1	0	1	1	1	0	1	1	1	1	0	1	1	10
Ma, 2017	0	0	1	0	0	0	0	0	0	0	1	0	0	1	3
Yang et al., 2010	1	1	1	0	0	1	1	1	1	0	0	1	1	1	10
Liu , 2009	0	0	1	1	1	1	0	0	1	1	1	1	1	1	10
Zhang , 2009	0	0	0	0	0	1	1	1	1	1	1	0	1	0	7
Zheng , 2013	1	1	1	1	1	0	1	1	0	0	0	1	0	1	9
Wang et al. , 2007	1	1	0	1	0	1	0	1	1	0	1	0	1	0	8
Xiong , 2019	1	0	1	1	1	1	0	1	1	0	1	1	0	1	10
He , 2012	1	1	1	0	0	1	0	1	0	0	1	0	1	1	8
Zhao, 2010	0	0	1	1	1	1	1	1	1	0	0	1	0	1	9
Gong , 2011	1	1	0	1	0	0	0	0	0	1	1	1	1	0	7
Yang et al. , 2021	1	1	0	0	1	1	0	1	0	1	1	0	0	0	7
Zhang , 2008	0	1	1	0	0	1	0	1	1	0	0	1	0	0	6
Zhang & Guo , 2011	0	0	1	0	0	1	0	0	0	0	1	1	0	1	5
Liang , 2004	1	1	0	0	1	0	0	1	1	1	1	1	1	1	10
Fang, 2010	0	0	0	0	0	1	0	1	0	1	0	0	0	0	3
Pan, 2014	1	1	1	1	0	1	1	1	1	0	1	0	1	0	10
